# Supplementary material for: Cleft Lip and Palate in Four Full-Sib Puppies from a Single Litter of Staffordshire Bull Terrier Dogs: An Anatomical and Genetic Study
Source: Animals (Basel). 2023 Aug 29;13(17):2749. doi: 10.3390/ani13172749 (PMC10486559; doi:10.3390/ani13172749)
Supplement: Supplementary file 1 [file animals-13-02749-s001.zip]

Archive with 1 entries (1 files):
- animals-2532976-supplementary.pdf
